# Supplementary material for: Neurogliaform cortical interneurons derive from cells in the preoptic area
Source: eLife. 2018 Mar 20;7:e32017. doi: 10.7554/eLife.32017 (PMC5860868; doi:10.7554/eLife.32017)
Supplement: Figure 2—figure supplement 3—source data 1. [file elife-32017-fig2-figsupp3-data1.xlsx]

## Sheet: P5
P5 Hmx3 STUDY (PRESENTED IN FIGURE 2- FIG SUPPLEMENT 3A)
Image name	Overall Htr3a-GFP fraction
	GFP+ total	GFP+	GFP+/Hmx3-tdTOM+	Hmx3-tdTOM+
b1s1right	155	144	11	21
b1s2left	129	118	11	14
b1s3left	150	141	9	27
b1s4right	166	155	11	21
b2s1left	197	182	15	16
b2s2right	170	156	14	11
b2s3left	151	145	6	13
Total	1118	1041	77	123
Image name	Overall % of Hmx3-tdTOM+ fraction
	GFP+/Hmx3-tdTOM+	Hmx3-tdTOM+/GFP-
b1s1right	0.34375	0.65625
b1s2left	0.44	0.56
b1s3left	0.25	0.75
b1s4right	0.34375	0.65625
b2s1left	0.483871	0.516129
b2s2right	0.56	0.44
b2s3left	0.315789	0.684211
Brain average	Overall % of Hmx3-tdTOM fraction
	tdTOM+	GFP+/Hmx3-tdTOM+
b1	0.655625	0.344375
b2	0.54678	0.45322
b3
Average	0.601202	0.398798

## Sheet: P9
P9 Hmx3 STUDY (PRESENTED IN FIGURE 2-FIG SUPPLEMENT 3A)
Image name	Overall Htr3a-GFP fraction
	GFP+ total	GFP+	GFP+/Hmx3-tdTOM+	Hmx3-tdTOM+
b1s1right	84	76	8	10
b1s2left	151	138	13	18
b1s3left	166	148	18	19
b2s1left	165	154	11	7
b2s2right	134	117	17	12
b2s3left	178	160	18	17
Total	878	793	85	83
Image name	Overall % of Hmx3-tdTOM+ fraction
	GFP+/Hmx3-tdTOM+	Hmx3-tdTOM+/GFP-
b1s1right	0.444444	0.555556
b1s2left	0.419355	0.580645
b1s3left	0.486486	0.513514
b2s1left	0.611111	0.388889
b2s2right	0.586207	0.413793
b2s3left	0.514286	0.485714
Brain average	Overall % of Hmx3-tdTOM fraction
	tdTOM+	GFP+/Hmx3-tdTOM+
b1	0.549905	0.450095
b2	0.429465	0.570535
b3
Average	0.489685	0.510315

## Sheet: P21
P21 Hmx3 STUDY (PRESENTED IN FIGURE 2-FIG SUPPLEMENT 3A)
	Image name	Overall Htr3a-GFP fraction					Image name	Overall % of Hmx3-tdTOM fraction
		GFP+ total	GFP+	GFP+/Hmx3-tdTOM+	Hmx3-tdTOM+			tdTOM+	GFP+/Hmx3-tdTOM+
From PROX1/SOX6 analysis	b1s1left	164	127	37	33		b1s1left	0.471429	0.528571
	b1s1right	92	78	14	15		b1s1right	0.517241	0.482759
	b1s2right	106	88	18	13		b1s2right	0.419355	0.580645
	b1s3right	202	169	33	16		b1s3right	0.326531	0.673469
	b2s1right	147	131	16	22		b2s1right	0.578947	0.421053
	b2s2right	244	209	35	36		b2s2right	0.507042	0.492958
	b2s2left	212	170	42	35		b2s2left	0.454545	0.545455
	b2s3right	201	163	38	26		b2s3right	0.40625	0.59375
	b3s1left	194	157	37	20		b3s1left	0.350877	0.649123
	b3s2left	47	35	12	13		b3s2left	0.52	0.48
	b3s3right	129	116	13	13		b3s3right	0.5	0.5
	b3s3left	163	150	13	8		b3s3left	0.380952	0.619048
From NR2F2/SP8 analysis	b1niv1left	116	100	16	24		b1niv1left	0.6	0.4
	b1niv1right	116	101	15	22		b1niv1right	0.594595	0.405405
	b1niv2left	94	80	14	21		b1niv2left	0.6	0.4
	b1niv3right	131	118	13	16		b1niv3right	0.551724	0.448276
	b2niv2left	141	117	24	11		b2niv2left	0.314286	0.685714
	b2niv2right	146	126	20	11		b2niv2right	0.354839	0.645161
	b2niv3left	123	97	26	7		b2niv3left	0.212121	0.787879
	b2niv1right	149	128	21	24		b2niv1right	0.533333	0.466667
	b3niv3left	90	70	20	12		b3niv3left	0.375	0.625
	b3niv1right	129	107	22	16		b3niv1right	0.421053	0.578947
	b3niv2left	92	77	15	11		b3niv2left	0.423077	0.576923
	b3niv3right	102	90	12	14		b3niv3right	0.538462	0.461538
From NPY Analysis	b1s1left	58	49	9	17		b1s1left	0.653846	0.346154
	b1s1right	80	66	14	11		b1s1right	0.44	0.56
	b1s2right	76	62	14	31		b1s2right	0.688889	0.311111
	b2s1right	121	97	24	18		b2s1right	0.428571	0.571429
	b2s2left	151	122	29	17		b2s2left	0.369565	0.630435
	b2s2right	126	101	25	12		b2s2right	0.324324	0.675676
	b2s3right	109	93	16	11		b2s3right	0.407407	0.592593
	b3s1left	110	97	13	26		b3s1left	0.666667	0.333333
	b3s2right	118	102	16	12		b3s2right	0.428571	0.571429
	b3s3left	97	86	11	11		b3s3left	0.5	0.5
From RELN Analysis	b1s1left	74	63	11	12		b1s1left	0.521739	0.478261
	b1s2right	100	82	18	13		b1s2right	0.419355	0.580645
	b1s3left	109	90	19	12		b1s3left	0.387097	0.612903
	b2s1left	70	56	14	17		b2s1left	0.548387	0.451613
	b2s2right	122	99	23	25		b2s2right	0.520833	0.479167
	b2s3left	92	85	7	11		b2s3left	0.611111	0.388889
	b2s3right	107	92	15	15		b2s3right	0.5	0.5
	b3s1right	126	109	17	19		b3s1right	0.527778	0.472222
	b3s2left	114	91	23	31		b3s2left	0.574074	0.425926
	b3s3right	115	96	19	30		b3s3right	0.612245	0.387755
	Total	5405	4542	863	790
					1653
			Brain average	Overall % of Hmx3-tdTOM fraction
				tdTOM+	GFP+/Hmx3-tdTOM+
			b1	0.5137	0.4863
			b2	0.441973	0.558027
			b3	0.487054	0.512946
			Average	0.480909	0.519091
