# Supplementary material for: Neurogliaform cortical interneurons derive from cells in the preoptic area
Source: eLife. 2018 Mar 20;7:e32017. doi: 10.7554/eLife.32017 (PMC5860868; doi:10.7554/eLife.32017)
Supplement: Figure 6—figure Supplement 3—source data 1. [file elife-32017-fig6-figsupp3-data1.xlsx]

## Sheet: P30 CAR4
FISH QUANTIFICATION (PRESENTED IN FIGURE 6-FIGURE SUPPLEMENT 3)
L2-4 cells						L5/6 cells
cell origin	Cell ID		Car4 number of transcripts			cell origin	Cell ID		Car4 number of transcripts
Hmx3-tdTOM-;Htr3a-GFP+	b1s1	L2/3/4-Cell1	0			Hmx3-tdTOM-;Htr3a-GFP+	b1s1	L5/6-Cell1	8
		L2/3/4-Cell2	0					L5/6-Cell2	9
		L2/3/4-Cell3	0					L5/6-Cell3	3
		L2/3/4-Cell4	0					L5/6-Cell4	6
		L2/3/4-Cell5	12				b1s1	L5/6-Cell5	0
		L2/3/4-Cell6	8					L5/6-Cell6	3
		L2/3/4-Cell7	5					L5/6-Cell7	2
		L2/3/4-Cell8	0					L5/6-Cell8	10
	b1s2	L2/3/4-Cell9	1					L5/6-Cell9	2
		L2/3/4-Cell10	0				b1s3	L5/6-Cell10	2
		L2/3/4-Cell11	12					L5/6-Cell11	1
		L2/3/4-Cell12	6					L5/6-Cell12	9
		L2/3/4-Cell13	1					L5/6-Cell13	5
		L2/3/4-Cell14	3				b2s1	L5/6-Cell14	6
		L2/3/4-Cell15	0					L5/6-Cell15	1
		L2/3/4-Cell16	0				b2s2	L5/6-Cell16	4
		L2/3/4-Cell17	0					L5/6-Cell17	4
	b1s3	L2/3/4-Cell18	1			Hmx3-tdTOM+;Htr3a-GFP+	b1s1	L5/6-Cell18	13
		L2/3/4-Cell19	1					L5/6-Cell19	15
		L2/3/4-Cell20	1					L5/6-Cell20	20
		L2/3/4-Cell21	1				b1s2	L5/6-Cell21	18
		L2/3/4-Cell22	3					L5/6-Cell22	19
		L2/3/4-Cell23	5					L5/6-Cell23	11
		L2/3/4-Cell24	0				b1s3	L5/6-Cell24	20
		L2/3/4-Cell25	4					L5/6-Cell25	9
	b2s1	L2/3/4-Cell26	2					L5/6-Cell26	27
		L2/3/4-Cell27	2					L5/6-Cell27	19
		L2/3/4-Cell28	5					L5/6-Cell28	16
		L2/3/4-Cell29	6				b2s1	L5/6-Cell29	11
		L2/3/4-Cell30	4					L5/6-Cell30	11
		L2/3/4-Cell31	3					L5/6-Cell31	15
		L2/3/4-Cell32	4				b1s2	L5/6-Cell32	14
	b2s2	L2/3/4-Cell33	6					L5/6-Cell33	11
		L2/3/4-Cell34	3					L5/6-Cell34	10
		L2/3/4-Cell35	7					L5/6-Cell35	47
		L2/3/4-Cell36	9				Total	35	381
		L2/3/4-Cell37	9
		L2/3/4-Cell38	5
		L2/3/4-Cell39	6
Hmx3-tdTOM+;Htr3a-GFP+	b1s1	L2/3/4-Cell40	28
		L2/3/4-Cell41	38
		L2/3/4-Cell42	6
		L2/3/4-Cell43	41
		L2/3/4-Cell44	8
		L2/3/4-Cell45	71
		L2/3/4-Cell46	64
		L2/3/4-Cell47	49
		L2/3/4-Cell48	19
		L2/3/4-Cell49	48
	b1s2	L2/3/4-Cell50	6
		L2/3/4-Cell51	18
		L2/3/4-Cell52	26
		L2/3/4-Cell53	21
		L2/3/4-Cell54	8
		L2/3/4-Cell55	9
		L2/3/4-Cell56	11
		L2/3/4-Cell57	23
	b1s3	L2/3/4-Cell58	4
		L2/3/4-Cell59	14
		L2/3/4-Cell60	11
		L2/3/4-Cell61	5
		L2/3/4-Cell62	10
		L2/3/4-Cell63	14
		L2/3/4-Cell64	16
		L2/3/4-Cell65	5
	b2s1	L2/3/4-Cell66	9
		L2/3/4-Cell67	9
		L2/3/4-Cell68	5
		L2/3/4-Cell69	9
		L2/3/4-Cell70	10
		L2/3/4-Cell71	13
		L2/3/4-Cell72	11
		L2/3/4-Cell73	3
		L2/3/4-Cell74	20
		L2/3/4-Cell75	12
		L2/3/4-Cell76	22
	b2s2	L2/3/4-Cell77	7
		L2/3/4-Cell78	22
		L2/3/4-Cell79	27
		L2/3/4-Cell80	19
		L2/3/4-Cell81	16
	Total	81	922
