# Supplementary material for: Neurogliaform cortical interneurons derive from cells in the preoptic area
Source: eLife. 2018 Mar 20;7:e32017. doi: 10.7554/eLife.32017 (PMC5860868; doi:10.7554/eLife.32017)
Supplement: Figure 6—figure Supplement 3—source data 2. [file elife-32017-fig6-figsupp3-data2.xlsx]

## Sheet: ELECTROPHYSIOLOGY
ELECTROPHYSIOLOGY STUDY (PRESENTED IN FIGURE 6-FIGURE SUPPLEMENT 3-4)
Hmx3-tdTOM+;Htr3a-GFP+ L2 to 5 cells
cell ID	Layer	AP type	Rm (Mohm)	Vrest (mV)	Vthr (mV)	delay (ms)	Peak (mV)	AHP (mV)	ADP (mV)
A35	L2/3	1a	228.45	-72.301	-30.596	373.2	53.369	-26.099	0
A36	L4	1a	153.867	-73.429	-28.549	121.2	60.238	-25.677	0
A41	L2/3	1a	598.267	-72.23	-33.385	383	55.381	-24.218	0
A42	L2/3	1a	203.2	-69.334	-31.751	363.5	60.263	-23.57	0
A43	L4	1a	153.8	-70.021	-28.615	360.07	52.299	-25.807	0
A44	L5	1a	175.367	-76.522	-28.062	266.1	53.601	-26.553	0
A45	L5	1a	121.9	-71.709	-26.457	236.2	45.886	-27.104	0
A50	L2/3	1a	602.5	-69.33	-30.962	276.1	60.444	-27.136	0
A51	L2/3	1a	187.78	-65.213	-22.456	75.4	43.575	-16.6	0
